# Supplementary material for: Language models and protocol standardization guidelines for accelerating synthesis planning in heterogeneous catalysis
Source: Nat Commun. 2023 Dec 2;14:7964. doi: 10.1038/s41467-023-43836-5 (PMC10693572; doi:10.1038/s41467-023-43836-5)
Supplement: Supplementary file 3 — Source data [file 41467_2023_43836_MOESM3_ESM.xlsx]

## Sheet: Figure_1a
Year	SAC	Perovskite	Zeolites	MOFs	Mxenes	COFs	HEA
2012	8	46	410	99	0	2	4
2013	12	47	468	126	0	5	2
2014	26	55	528	174	0	8	2
2015	39	61	589	231	1	11	5
2016	67	69	611	279	3	35	6
2017	118	86	651	323	10	41	7
2018	174	119	662	422	19	53	12
2019	317	154	689	517	35	79	10
2020	419	163	760	548	68	123	23
2021	690	236	800	709	107	171	26
2022	920	240	751	734	106	187	52

## Sheet: Figure_1b
	HT	SP	EC	GP	HT-SP	HT-EC	SP-GP		Total
Electro	40	7	1	4	20	2	1		75
Thermo	11	11	1	1	25	0	0		49
Photo	4	6	0	0	3	0	0		13

## Sheet: Figure_1c
Photo_Node				Photo_link				Electro_Node				Electro_link				Thermo_Node				Thermo_Link
Reaction	Hits	Type		Source	Target	Count		Reaction	Hits	Type		Source	Target	Count		Node	Hits	Type		Source	Target	Count
CO2PR	5	Application		HER	Pt	7		CO2RR	58	Application		CO2RR	Fe	10		Hydrogenation	42	Application		Hydrogenation	Pd	21
HER	11	Application		NRR	Pt	1		HER	22	Application		HER	Fe	0		Oxidation	41	Application		Oxidation	Pd	7
NRR	2	Application		Benzaldehyde oxidation	Pt	2		OER	43	Application		ORR	Fe	73		Halogenation	5	Application		Halogenation	Pd	2
N2 fix	1	Application		Misc	Pt	6		ORR	121	Application		OER	Fe	8		Degradation	4	Application		Degradation	Pd	1
NO conversion	3	Application		CO2PR	Fe	2		Misc	39	Application		MISC	Fe	10		Misc	24	Application		Misc	Pd	6
Benzaldehyde oxidation	2	Application		N2 fixation	Fe	1		Fe	101	Catalyst		CO2RR	Ni	37		Pd	37	Catalyst		Hydrogenation	Pt	11
Misc	9	Application		NO conversion	Fe	1		Ni	60	Catalyst		HER	Ni	2		Pt	40	Catalyst		Oxidation	Pt	18
Fe	5	Catalyst		Misc	Fe	1		Co	66	Catalyst		ORR	Ni	7		Au	10	Catalyst		Halogenation	Pt	2
Ni	2	Catalyst		CO2PR	Co	2		Pt	36	Catalyst		OER	Ni	10		Ir	8	Catalyst		Degradation	Pt	1
Co	4	Catalyst		HER	Co	1		Cu	20	Catalyst		MISC	Ni	4		Rh	11	Catalyst		Misc	Pt	8
Pt	16	Catalyst		NO conversion	Co	0						CO2RR	Co	3		Co	10	Catalyst		Hydrogenation	Au	0
Pd	4	Catalyst		MISC	Co	1						HER	Co	6						Oxidation	Au	9
Ru	2	Catalyst		CO2PR	Pd	0						ORR	Co	22						Halogenation	Au	1
				HER	Pd	1						OER	Co	22						Degradation	Au	0
				NO conversion	Pd	2						MISC	Co	13						Misc	Au	0
				MISC	Pd	1						CO2RR	Pt	2						Hydrogenation	Ir	3
				HER	Ni	1						HER	Pt	14						Oxidation	Ir	2
				CO2PR	Ni	1						ORR	Pt	9						Halogenation	Ir	0
				HER	Ru	1						OER	Pt	3						Degradation	Ir	0
				NRR	Ru	1						MISC	Pt	8						Misc	Ir	3
												CO2RR	Cu	6						Hydrogenation	Rh	3
												HER	Cu	0						Oxidation	Rh	3
												ORR	Cu	10						Halogenation	Rh	0
												OER	Cu	0						Degradation	Rh	0
												MISC	Cu	4						Misc	Rh	5
																				Hydrogenation	Co	4
																				Oxidation	Co	2
																				Halogenation	Co	0
																				Degradation	Co	2
																				Misc	Co	2

## Sheet: Figure_4a
ORR			CO2RR
Precursor	Count		Precursor	Count
FeCl3·6H2O	19		Ni(NO3)2·6H2O	14
Fe(NO3)3·9H2O	15		Ni(Ac)2·4H2O	7
FeSO4·6H2O	4		NiCl2·6H2O	7
Fe(Ac)3	4		Fe3O4	3
FeCl2·4H2O	5		Fe(NO3)3·9H2O	3
Co(NO3)2·6H2O	11		FeSO4·7H2O	1
CoCl2·6H2O	2		Fe(Ac)2·4H2O	1
Co(Ac)2·4H2O	2		FeCl3	1

## Sheet: Figure_4b
ORR					CO2RR
Solvent	Count	Support	Count		Solvent	Count	Support	Count
Methanol	63	2-Methylimidazole	25		Methanol	46	2-Methylimidazole	16
Ethanol	72	Zn(NO3)2. 6H2O	19		Ethanol	33	Zn(NO3)2. 6H2O	15
DI water	72	ZIF-8	15		DI water	27	ZIF-8	9
Water	13	Melamine	7		Water	17	Melamine	7

## Sheet: Figure_4c
Heating		Pyrolysis		Calcination		Reduction		Carbonization		Annealing
Temp	Reaction	Temp	Reaction	Temp	Reaction	Temp	Reaction	Temp	Reaction	Temp	Reaction
1073	ORR	1073	ORR	923	ORR	373	ORR	1173	ORR	1173	ORR
1073	ORR	1173	ORR	1273	ORR	1173	ORR	1173	ORR	773	ORR
453	ORR	1073	ORR	1073	ORR	1123	ORR	1273	ORR	873	ORR
423	ORR	1173	ORR	1073	ORR	923	ORR	1073	ORR	1173	ORR
1073	ORR	1173	ORR	1223	ORR	573	ORR	1173	ORR	1173	ORR
1173	ORR	1073	ORR	1173	ORR	673	ORR	1173	ORR	1073	ORR
473	ORR	1073	ORR	1173	ORR	823	ORR	1273	ORR	1173	ORR
1223	ORR	1123	ORR	1173	ORR	473	ORR	1323	ORR	573	ORR
973	ORR	1173	ORR	1173	ORR	308	ORR	1223	ORR	1023	ORR
1273	ORR	1223	ORR	1173	ORR	473	ORR	1173	ORR	1173	ORR
573	ORR	1223	ORR	1073	ORR	1273	ORR	1173	ORR	1073	ORR
773	ORR	1073	ORR	623	ORR	1173	ORR	1073	ORR	1373	ORR
1223	ORR	623	ORR	873	ORR	473	ORR	1173	ORR	1123	ORR
1223	ORR	1173	ORR	1173	ORR	333	ORR	1373	ORR	1173	ORR
353	ORR	723	ORR	523	ORR	283	ORR	1173	ORR	1173	CO2RR
453	ORR	623	ORR	1223	ORR	1173	ORR	378	ORR	1073	CO2RR
1173	ORR	1073	ORR	1173	ORR	1073	ORR	1173	ORR	1173	CO2RR
1373	ORR	1073	ORR	1173	ORR	1223	ORR	1073	CO2RR	773	CO2RR
1173	ORR	973	ORR	873	ORR	1223	ORR	493	CO2RR	1073	CO2RR
1073	ORR	1173	ORR	343	ORR	373	ORR	1173	CO2RR	573	CO2RR
623	ORR	1073	ORR	823	CO2RR	338	ORR	673	CO2RR	1173	CO2RR
1173	ORR	1173	ORR	673	CO2RR	373	ORR	1373	CO2RR	923	CO2RR
623	ORR	1073	ORR	1073	CO2RR	1073	CO2RR			1273	CO2RR
423	ORR	1223	ORR	1073	CO2RR	1073	CO2RR
1073	ORR	1173	ORR	1073	CO2RR	1073	CO2RR
1173	ORR	1173	ORR	393	CO2RR	873	CO2RR
1123	ORR	1173	ORR	773	CO2RR	1023	CO2RR
773	ORR	1173	ORR	1073	CO2RR	333	CO2RR
773	ORR	1173	ORR	723	CO2RR	283	CO2RR
1173	ORR	923	ORR			278	CO2RR
483	ORR	1273	ORR			1173	CO2RR
308	ORR	1173	ORR			1173	CO2RR
623	ORR	973	CO2RR
1173	ORR	1273	CO2RR
1073	ORR	1073	CO2RR
523	ORR	1173	CO2RR
1073	ORR	973	CO2RR
973	ORR	1173	CO2RR
433	ORR	1173	CO2RR
873	ORR	1373	CO2RR
1173	ORR	1073	CO2RR
873	ORR	1273	CO2RR
773	ORR	723	CO2RR
1073	ORR	1323	CO2RR
493	ORR	1223	CO2RR
343	ORR	773	CO2RR
308	ORR
1073	ORR
513	ORR
1223	ORR
1173	ORR
623	ORR
973	ORR
1173	ORR
1073	ORR
373	ORR
1223	ORR
368	ORR
1273	ORR
1123	ORR
1073	ORR
973	ORR
1273	ORR
1223	ORR
393	ORR
1173	ORR
973	CO2RR
623	CO2RR
1273	CO2RR
623	CO2RR
1273	CO2RR
1273	CO2RR
1273	CO2RR
1273	CO2RR
1173	CO2RR
453	CO2RR
933	CO2RR
1173	CO2RR
473	CO2RR
1173	CO2RR
353	CO2RR
1273	CO2RR
923	CO2RR
1173	CO2RR
1173	CO2RR
1173	CO2RR
873	CO2RR
1073	CO2RR
423	CO2RR
623	CO2RR
823	CO2RR
308	CO2RR
1273	CO2RR
1273	CO2RR
823	CO2RR
1123	CO2RR
873	CO2RR

## Sheet: Figure_5a
Action	Ground Truth	Model Prediction
Add	0.16	0.22
Stir	0.125	0.07
MS	0.12	0.11
PT	0.08	0.09
NA	0.08	0.09
FOP	0.065	0.05
Yield	0.06	0.045
DS	0.06	0.05
Wash	0.052	0.048
SP	0.043	0.04
CT	0.04	0.03
Transfer	0.04	0.039
CF	0.04	0.039
Wait	0.042	0.035
Filter	0.028	0.04

## Sheet: Figure_5b
Nature of action sequence	Count	% Split
Total action sequences	202
Correct action sequences	125	0.618812
Partially correct	28	0.138614
Incorrect actions	49	0.242574
HMI	0.688119

## Sheet: Figure_6c
Pristine paragraphs				Standardized paragraphs
Nature of action sequence	Count	% Split		Nature of action sequence	Count	% Split
Total action sequences	151			Total action sequences	156
Correct action sequences	99	0.655629		Correct action sequences	130	0.833333
Partially correct	19	0.125828		Partially correct	8	0.0512821
Incorrect actions	33	0.218543		Incorrect actions	18	0.115385
HMI	0.718543			HMI	0.858974

## Sheet: Supplementary Figure_1
Driving force	Synthesis Type	Count
Electrocatalysis	HT	40
Electrocatalysis	HT-SP	20
Electrocatalysis	SP	7
Electrocatalysis	GP	4
Electrocatalysis	HT-EC	2
Electrocatalysis	EC	1
Electrocatalysis	HT-SP-GP	1
Thermocatalysis	HT-SP	25
Thermocatalysis	HT	11
Thermocatalysis	SP	11
Thermocatalysis	EC	1
Thermocatalysis	GP	1

[truncated: 1 more sheets: Supplementary Figure_2b]
